# Supplementary material for: Associations of five dietary indices with metabolic dysfunction-associated steatotic liver disease and liver fibrosis among the United States population
Source: Front Nutr. 2024 Aug 16;11:1446694. doi: 10.3389/fnut.2024.1446694 (PMC11363712; doi:10.3389/fnut.2024.1446694)
Supplement: Supplementary file 1 [file Table_1.XLSX]

## Sheet: HEI2020
Component	Dietary Constiuents	Units	Min Score	Max Score	Standard for Max	Standard for Minimum
Adequacy
Total fruit	Total Fruit	cup eq.	0	5	≥0.8 cup eq. per 1,000 kcal	No Fruit
Whole fruit	Citrus, Melons, Berries + Other Intact Fruits	cup eq.	0	5	≥0.4 cup eq. per 1,000 kcal	No Whole Fruit
Total vegetable	Total Vegetables + Legumes (Beans and Peas) in cup equivalents	cup eq.	0	5	≥1.1 cup eq. per 1,000 kcal	No Vegetables
Greens and beans	Dark Green Vegetables + Legumes (Beans and Peas) in cup equivalents	cup eq.	0	5	≥0.2 cup eq. per 1,000 kcal	No Dark-Green Vege or Legumes
Total protein food	Total Meat, Poultry, and Seafood (including organ meats and cured meats) + Eggs + Nuts and Seeds + Soy + Legumes (Beans and Peas) in oz equivalents	oz. eq., 1 cup legume = 4 oz	0	5	≥2.5 oz eq. per 1,000 kcal	No Protein Foods
Seafood and plant protein	Seafood (high in n-3) + Seafood (low in n-3) + Soy + Nuts and Seeds + Legumes (Beans and Peas) in oz equivalents	oz. eq., 1 cup legume = 4 oz	0	5	≥0.8 oz eq. per 1,000 kcal	No Seafood or Plant Proteins
Whole grain	Whole Grains	oz. eq.	0	10	≥1.5 oz eq. per 1,000 kcal	No Whole Grains
Dairy	Total Dairy	cup eq.	0	10	≥1.3 cup eq. per 1,000 kcal	No Dairy
Fatty Acids	(Total Monounsaturated Fatty Acids + Total Polyunsaturated Fatty Acids)/Total Saturated Fatty Acids	g	0	10	≥2.5	≤1.2
Moderation
Refined grain	Refined Grains	oz. eq.	0	10	≤1.8 oz eq. per 1,000 kcal	≥4.3 oz eq. per 1,000 kcal
Sodium	Sodium	g	0	10	≤1.1 g per 1,000 kcal	≥2.0 g per 1,000 kcal
Added sugar	Added Sugars	% of total energy, 1 tsp = 4g, 1g = 4kcal	0	10	≤6.5% of energy	≥26% of energy
Saturated fat	Total Saturated Fatty Acids	% of energy, 1g = 9 kcal	0	10	≤8% of energy	≥16% of energy
		Total possible score	0	100

## Sheet: AHEI
Component	Description	Units	Minimum score: 0	Maximum score: 10
Vegetables	All vegetable except potatoes and legume	servings/day (0.5 c of vege; 1 cup of green leafy (1 cup = 236.59 g)	0	≥5
Whole Fruit	All whole fruits and no fruit juice	servings/day (0.5 c of berries; 1 cup=236.59 g; 1 med fruit (1 cup = 236.59 g)	0	≥4
Whole grain	Whole grains in whole grain products	grams/day	0	75 (female), 90 (male)
Nuts/Legumes/vege protein	Nuts, legumes, and vegetable protein (e.g., tofu)	servings/day = 1 srv=1oz (28.35 g) of nuts and legume or 1 TBLSP peanut butter (15 mL), 1 cup legume = 4 oz	0	≥1
Long chain (omega-3) fats (EPA+DHA)	N/A	mg/day ( oz. = 28.35 g)	0	250
PUFA	N/A	% of energy	≤2	≥10
Sugar-Sweet Bevs (+fruit juice)	Intake of sugar-sweetened beverages, including soda and fruit drinks, but no 100% fruit juice	servings/day = 1 ser= 8oz (1 oz. = 28.35 g)	≥1	0
Red/processed meat	Beef, pork, lamb, goat, veal, sausages, bacon, salami, ham, hot dog, deli meat, organ meat	servings/day; 1 srv= 4 oz. unprocessed meat; 1.5 oz. processed meat (1 oz. = 28.35 g)	≥1.5	0
trans Fat					trans fat is not calculated for NHANES given that NHANES does not include it in the nutrition datasets and trans fat concentration in foods is changing every year since 2005 (reference 2)
Sodium	N/A	mg/day per 2000 kcal	Highest decile	Lowest decile
Alcohol	Wine, beer, "light" beer, liquor	drink/day (12 oz. beer; 5 oz. wine; 1.5 oz. spirits) 1 oz = 28.35 g	Women: > 2.5, Men: > 3.5	Women: 0.5-1.5, Men: 0.5-2.0
		Total possible score	0	100

## Sheet: DASHI
Component	Description	Units	Minimum score: 0	Maximum score: 1
Total fat		% of total kcal	≥ 37	≤ 27
Saturated fat		% of total kcal	≥ 16	≤ 6
Protein		% of total kcal	≤ 15	≥ 18
Cholesterol		mg/day per 2000 kcal	≥ 285.7	≤ 142.8
Fiber		g/day per 2000 kcal	≤ 8.6	≥ 29.5
Potassium		mg/day per 2000 kcal	≤ 1619	≥ 4476
Magnesium		mg/day per 2000 kcal	≤ 157	≥ 476
Calcium		mg/day per 2000 kcal	≤ 429	≥ 1181
Sodium		mg/day per 2000 kcal	≥ 2857	≤ 2286
		Total possible score	0	9

## Sheet: DII
Food parameter	Unit (per day)	Overall inflammatory effect score	Global daily mean intake (units/d)	SD	Participant 1 raw data	Z_SCORE_participant_1	PERCENTILE_participant_1	IND_DII_SCORE_participant_1	OVERALL_DII_participant_1	Participant 2 raw data	Z_SCORE_participant_2	PERCENTILE_participant_2	IND_DII_SCORE_participant_2	OVERALL_DII_participant_2		Participants	OVERALL_DII		Percentile reference	DII reference			Min	Max
Alcohol	g	-0.278	13.98	3.72	1	(Raw data - Global_mean)/SD	pnorm(Z_SCORE)*2 - 1	PERCENTILE*Overall_inflammatory_score)	sum of all individual dii score (a)	2	(Value - Global_mean)/SD	pnorm(Z_SCORE)*2 - 1	PERCENTILE*Overall_inflammatory_score)	sum of all individual dii score (b)		1	a		100	7.98		Total possible score	-8.87	7.98
vitamin B12	μg	0.106	5.15	2.7	1	(Value - Global_mean)/SD	pnorm(Z_SCORE)*2 - 1	PERCENTILE*Overall_inflammatory_score)		2	(Value - Global_mean)/SD	pnorm(Z_SCORE)*2 - 1	PERCENTILE*Overall_inflammatory_score)			2	b		90	4
vitamin B6	mg	-0.365	1.47	0.74	1	(Value - Global_mean)/SD	pnorm(Z_SCORE)*2 - 1	PERCENTILE*Overall_inflammatory_score)		2	(Value - Global_mean)/SD	pnorm(Z_SCORE)*2 - 1	PERCENTILE*Overall_inflammatory_score)						75	1.9
Beta-carotene	μg	-0.584	3718	1720	1	(Value - Global_mean)/SD	pnorm(Z_SCORE)*2 - 1	PERCENTILE*Overall_inflammatory_score)		2	(Value - Global_mean)/SD	pnorm(Z_SCORE)*2 - 1	PERCENTILE*Overall_inflammatory_score)						50	0.23
Caffeine	g	-0.11	8.05	6.67	1	(Value - Global_mean)/SD	pnorm(Z_SCORE)*2 - 1	PERCENTILE*Overall_inflammatory_score)		2	(Value - Global_mean)/SD	pnorm(Z_SCORE)*2 - 1	PERCENTILE*Overall_inflammatory_score)						25	-2.36
Carbohydrate	g	0.097	272.2	40	1	(Value - Global_mean)/SD	pnorm(Z_SCORE)*2 - 1	PERCENTILE*Overall_inflammatory_score)		2	(Value - Global_mean)/SD	pnorm(Z_SCORE)*2 - 1	PERCENTILE*Overall_inflammatory_score)						10	-3.37
Cholesterol	mg	0.11	279.4	51.2	1	(Value - Global_mean)/SD	pnorm(Z_SCORE)*2 - 1	PERCENTILE*Overall_inflammatory_score)		2	(Value - Global_mean)/SD	pnorm(Z_SCORE)*2 - 1	PERCENTILE*Overall_inflammatory_score)						0	-8.87
Energy	kcal	0.18	2056	338	1	(Value - Global_mean)/SD	pnorm(Z_SCORE)*2 - 1	PERCENTILE*Overall_inflammatory_score)		2	(Value - Global_mean)/SD	pnorm(Z_SCORE)*2 - 1	PERCENTILE*Overall_inflammatory_score)
Eugenol	mg	-0.14	0.01	0.08	1	(Value - Global_mean)/SD	pnorm(Z_SCORE)*2 - 1	PERCENTILE*Overall_inflammatory_score)		2	(Value - Global_mean)/SD	pnorm(Z_SCORE)*2 - 1	PERCENTILE*Overall_inflammatory_score)
Total fat	g	0.298	71.4	19.4	1	(Value - Global_mean)/SD	pnorm(Z_SCORE)*2 - 1	PERCENTILE*Overall_inflammatory_score)		2	(Value - Global_mean)/SD	pnorm(Z_SCORE)*2 - 1	PERCENTILE*Overall_inflammatory_score)
Fiber	g	-0.663	18.8	4.9	1	(Value - Global_mean)/SD	pnorm(Z_SCORE)*2 - 1	PERCENTILE*Overall_inflammatory_score)		2	(Value - Global_mean)/SD	pnorm(Z_SCORE)*2 - 1	PERCENTILE*Overall_inflammatory_score)
Folic acid	μg	-0.19	273	70.7	1	(Value - Global_mean)/SD	pnorm(Z_SCORE)*2 - 1	PERCENTILE*Overall_inflammatory_score)		2	(Value - Global_mean)/SD	pnorm(Z_SCORE)*2 - 1	PERCENTILE*Overall_inflammatory_score)
Garlic	g	-0.412	4.35	2.9	1	(Value - Global_mean)/SD	pnorm(Z_SCORE)*2 - 1	PERCENTILE*Overall_inflammatory_score)		2	(Value - Global_mean)/SD	pnorm(Z_SCORE)*2 - 1	PERCENTILE*Overall_inflammatory_score)
Ginger	g	-0.453	59	63.2	1	(Value - Global_mean)/SD	pnorm(Z_SCORE)*2 - 1	PERCENTILE*Overall_inflammatory_score)		2	(Value - Global_mean)/SD	pnorm(Z_SCORE)*2 - 1	PERCENTILE*Overall_inflammatory_score)
Iron	mg	0.032	13.35	3.71	1	(Value - Global_mean)/SD	pnorm(Z_SCORE)*2 - 1	PERCENTILE*Overall_inflammatory_score)		2	(Value - Global_mean)/SD	pnorm(Z_SCORE)*2 - 1	PERCENTILE*Overall_inflammatory_score)
Magnesium	mg	-0.484	310.1	139.4	1	(Value - Global_mean)/SD	pnorm(Z_SCORE)*2 - 1	PERCENTILE*Overall_inflammatory_score)		2	(Value - Global_mean)/SD	pnorm(Z_SCORE)*2 - 1	PERCENTILE*Overall_inflammatory_score)
MUFA	g	-0.009	27	6.1	1	(Value - Global_mean)/SD	pnorm(Z_SCORE)*2 - 1	PERCENTILE*Overall_inflammatory_score)		2	(Value - Global_mean)/SD	pnorm(Z_SCORE)*2 - 1	PERCENTILE*Overall_inflammatory_score)
Niacin	mg	-0.246	25.9	11.77	1	(Value - Global_mean)/SD	pnorm(Z_SCORE)*2 - 1	PERCENTILE*Overall_inflammatory_score)		2	(Value - Global_mean)/SD	pnorm(Z_SCORE)*2 - 1	PERCENTILE*Overall_inflammatory_score)
n-3 fatty acid	g	-0.436	1.06	1.06	1	(Value - Global_mean)/SD	pnorm(Z_SCORE)*2 - 1	PERCENTILE*Overall_inflammatory_score)		2	(Value - Global_mean)/SD	pnorm(Z_SCORE)*2 - 1	PERCENTILE*Overall_inflammatory_score)
n-6 fatty acid	g	-0.159	10.8	7.5	1	(Value - Global_mean)/SD	pnorm(Z_SCORE)*2 - 1	PERCENTILE*Overall_inflammatory_score)		2	(Value - Global_mean)/SD	pnorm(Z_SCORE)*2 - 1	PERCENTILE*Overall_inflammatory_score)
Onion	g	-0.301	35.9	18.4	1	(Value - Global_mean)/SD	pnorm(Z_SCORE)*2 - 1	PERCENTILE*Overall_inflammatory_score)		2	(Value - Global_mean)/SD	pnorm(Z_SCORE)*2 - 1	PERCENTILE*Overall_inflammatory_score)
Protein	g	0.021	79.4	13.9	1	(Value - Global_mean)/SD	pnorm(Z_SCORE)*2 - 1	PERCENTILE*Overall_inflammatory_score)		2	(Value - Global_mean)/SD	pnorm(Z_SCORE)*2 - 1	PERCENTILE*Overall_inflammatory_score)
PUFA	g	-0.337	13.88	3.76	1	(Value - Global_mean)/SD	pnorm(Z_SCORE)*2 - 1	PERCENTILE*Overall_inflammatory_score)		2	(Value - Global_mean)/SD	pnorm(Z_SCORE)*2 - 1	PERCENTILE*Overall_inflammatory_score)
Riboflavin	mg	-0.068	1.7	0.79	1	(Value - Global_mean)/SD	pnorm(Z_SCORE)*2 - 1	PERCENTILE*Overall_inflammatory_score)		2	(Value - Global_mean)/SD	pnorm(Z_SCORE)*2 - 1	PERCENTILE*Overall_inflammatory_score)
Saffron	g	-0.14	0.37	1.78	1	(Value - Global_mean)/SD	pnorm(Z_SCORE)*2 - 1	PERCENTILE*Overall_inflammatory_score)		2	(Value - Global_mean)/SD	pnorm(Z_SCORE)*2 - 1	PERCENTILE*Overall_inflammatory_score)
Saturated fat	g	0.373	28.6	8	1	(Value - Global_mean)/SD	pnorm(Z_SCORE)*2 - 1	PERCENTILE*Overall_inflammatory_score)		2	(Value - Global_mean)/SD	pnorm(Z_SCORE)*2 - 1	PERCENTILE*Overall_inflammatory_score)
Selenium	μg	-0.191	67	25.1	1	(Value - Global_mean)/SD	pnorm(Z_SCORE)*2 - 1	PERCENTILE*Overall_inflammatory_score)		2	(Value - Global_mean)/SD	pnorm(Z_SCORE)*2 - 1	PERCENTILE*Overall_inflammatory_score)
Thiamin	mg	-0.098	1.7	0.66	1	(Value - Global_mean)/SD	pnorm(Z_SCORE)*2 - 1	PERCENTILE*Overall_inflammatory_score)		2	(Value - Global_mean)/SD	pnorm(Z_SCORE)*2 - 1	PERCENTILE*Overall_inflammatory_score)
Trans fat	g	0.229	3.15	3.75	1	(Value - Global_mean)/SD	pnorm(Z_SCORE)*2 - 1	PERCENTILE*Overall_inflammatory_score)		2	(Value - Global_mean)/SD	pnorm(Z_SCORE)*2 - 1	PERCENTILE*Overall_inflammatory_score)
Turmeric	mg	-0.785	533.6	754.3	1	(Value - Global_mean)/SD	pnorm(Z_SCORE)*2 - 1	PERCENTILE*Overall_inflammatory_score)		2	(Value - Global_mean)/SD	pnorm(Z_SCORE)*2 - 1	PERCENTILE*Overall_inflammatory_score)
Vitamin A	RE	-0.401	983.9	518.6	1	(Value - Global_mean)/SD	pnorm(Z_SCORE)*2 - 1	PERCENTILE*Overall_inflammatory_score)		2	(Value - Global_mean)/SD	pnorm(Z_SCORE)*2 - 1	PERCENTILE*Overall_inflammatory_score)
Vitamin C	mg	-0.424	118.2	43.46	1	(Value - Global_mean)/SD	pnorm(Z_SCORE)*2 - 1	PERCENTILE*Overall_inflammatory_score)		2	(Value - Global_mean)/SD	pnorm(Z_SCORE)*2 - 1	PERCENTILE*Overall_inflammatory_score)
Vitamin D	μg	-0.446	6.26	2.21	1	(Value - Global_mean)/SD	pnorm(Z_SCORE)*2 - 1	PERCENTILE*Overall_inflammatory_score)		2	(Value - Global_mean)/SD	pnorm(Z_SCORE)*2 - 1	PERCENTILE*Overall_inflammatory_score)
Vitamin E	mg	-0.419	8.73	1.49	1	(Value - Global_mean)/SD	pnorm(Z_SCORE)*2 - 1	PERCENTILE*Overall_inflammatory_score)		2	(Value - Global_mean)/SD	pnorm(Z_SCORE)*2 - 1	PERCENTILE*Overall_inflammatory_score)
Zinc	mg	-0.313	9.84	2.19	1	(Value - Global_mean)/SD	pnorm(Z_SCORE)*2 - 1	PERCENTILE*Overall_inflammatory_score)		2	(Value - Global_mean)/SD	pnorm(Z_SCORE)*2 - 1	PERCENTILE*Overall_inflammatory_score)
Green/black tea	g	-0.536	1.69	1.53	1	(Value - Global_mean)/SD	pnorm(Z_SCORE)*2 - 1	PERCENTILE*Overall_inflammatory_score)		2	(Value - Global_mean)/SD	pnorm(Z_SCORE)*2 - 1	PERCENTILE*Overall_inflammatory_score)
Flavan-3-ol	mg	-0.415	95.8	85.9	1	(Value - Global_mean)/SD	pnorm(Z_SCORE)*2 - 1	PERCENTILE*Overall_inflammatory_score)		2	(Value - Global_mean)/SD	pnorm(Z_SCORE)*2 - 1	PERCENTILE*Overall_inflammatory_score)
Flavones	mg	-0.616	1.55	0.07	1	(Value - Global_mean)/SD	pnorm(Z_SCORE)*2 - 1	PERCENTILE*Overall_inflammatory_score)		2	(Value - Global_mean)/SD	pnorm(Z_SCORE)*2 - 1	PERCENTILE*Overall_inflammatory_score)
Flavonols	mg	-0.467	17.7	6.79	1	(Value - Global_mean)/SD	pnorm(Z_SCORE)*2 - 1	PERCENTILE*Overall_inflammatory_score)		2	(Value - Global_mean)/SD	pnorm(Z_SCORE)*2 - 1	PERCENTILE*Overall_inflammatory_score)
Flavonones	mg	-0.25	11.7	3.82	1	(Value - Global_mean)/SD	pnorm(Z_SCORE)*2 - 1	PERCENTILE*Overall_inflammatory_score)		2	(Value - Global_mean)/SD	pnorm(Z_SCORE)*2 - 1	PERCENTILE*Overall_inflammatory_score)
Anthocyanidins	mg	-0.131	18.05	21.14	1	(Value - Global_mean)/SD	pnorm(Z_SCORE)*2 - 1	PERCENTILE*Overall_inflammatory_score)		2	(Value - Global_mean)/SD	pnorm(Z_SCORE)*2 - 1	PERCENTILE*Overall_inflammatory_score)
Isoflavones	mg	-0.593	1.2	0.2	1	(Value - Global_mean)/SD	pnorm(Z_SCORE)*2 - 1	PERCENTILE*Overall_inflammatory_score)		2	(Value - Global_mean)/SD	pnorm(Z_SCORE)*2 - 1	PERCENTILE*Overall_inflammatory_score)
Pepper	g	-0.131	10	7.07	1	(Value - Global_mean)/SD	pnorm(Z_SCORE)*2 - 1	PERCENTILE*Overall_inflammatory_score)		2	(Value - Global_mean)/SD	pnorm(Z_SCORE)*2 - 1	PERCENTILE*Overall_inflammatory_score)
Thyme/oregano	mg	-0.102	0.33	0.99	1	(Value - Global_mean)/SD	pnorm(Z_SCORE)*2 - 1	PERCENTILE*Overall_inflammatory_score)		2	(Value - Global_mean)/SD	pnorm(Z_SCORE)*2 - 1	PERCENTILE*Overall_inflammatory_score)
Rosemary	mg	-0.013	1	15	1	(Value - Global_mean)/SD	pnorm(Z_SCORE)*2 - 1	PERCENTILE*Overall_inflammatory_score)		2	(Value - Global_mean)/SD	pnorm(Z_SCORE)*2 - 1	PERCENTILE*Overall_inflammatory_score)

## Sheet: MEDI
Food Groups	Description	Units	Minimum score: 0	Maximum score: 1
Olive oil	Extra-Virgin Olive oil only	10 g or 0.8 tbsp = 1 serving	< 5	≥ 5
Vegetables	All vegetables except potatoes and legumes	125 g = 1 serving (approximately 1 c of non green leafy vege; 2 cup of green leafy vege)	< 2 servings/day	≥ 2 servings/day
Whole Fruit	All whole fruits	125 g = 1 serving (approximately 1 c)	< 3 servings/day	≥ 3 servings/day
Legumes	Dried beans, lentils, peas, soups (split pea), tofu, soymilk	40 g = 1 serving (about 1.5 oz)	< 3/7 servings/day	≥ 3/7 servings/day
Nuts or seeds	Peanuts, almonds, sunflower seeds, cashews, walnuts	25 g = 1 serving (about 1 oz)	< 3/7 servings/day	≥ 3/7 servings/day
Fish or seafood	Fresh-water and sea-water fish; preserved fish such as salted fish, canned fish; shellfish (squid, prawns, mollusks). Fatty fish is preferred	125 g = 1 serving (about 4 oz)	<3/7 servings/day	≥ 3/7 servings/day
Alcohol	Wine, beer, "light" beer, liquor	14 g pure alcohol = 1 serving (12 ounces of beer, 5 ounces of wine, or 1.5 ounces of hard liquor, such as vodka or whiskey)	< 1 servings/day	≥ 1 servings/day
Sugar-sweetened beverages	Intake of sugar-sweetened beverages, including soda and fruit drinks, but no 100% fruit juice	1 serving = 8 fl oz	≥ 1 servings/day	<1 servings/day
Sweets, desserts, and pastries	Commercial bakery goods, sweets, and pastries (not homemade) include cakes, cookies, biscuits, pies, corn breads, donuts, and custard	50 g = 1 serving (about 1.5 oz )	≥ 2/7 servings/day	<2/7 servings/day
Discretionary fats and oils	Plant oil + Animal fat added to foods, including butter, plant oil, and salad dressing	10 g or 0.8 tbsp = 1 serving	≥ 1 servings/day	< 1 servings/day
Red and processed meat	Beef, pork, lamb, goat, veal, sausages, bacon, salami, ham, hot dog, deli meat, organ meat	150 g = 1 serving (about 5 oz)	≥ 1 servings/day	< 1 servings/day
		Total possible score	0	11
